# Supplementary material for: Effect of Arthrospira (Spirulina) maxima Supplementation and a Systematic Physical Exercise Program on the Body Composition and Cardiorespiratory Fitness of Overweight or Obese Subjects: A Double-Blind, Randomized, and Crossover Controlled Trial
Source: Mar Drugs. 2018 Oct 1;16(10):364. doi: 10.3390/md16100364 (PMC6213464; doi:10.3390/md16100364)
Supplement: Supplementary file 1 [file marinedrugs-16-00364-s001.zip]

Archive with 4 entries (4 files):
- Supplementary Files/Supplementary File 1.pdf
- Supplementary Files/Supplementary File 2.pdf
- Supplementary Files/Supplementary File 3.pdf
- Supplementary Files/Supplementary File 4.pdf
